# Supplementary material for: Panchromatic Fluorescence Emission from Thienosquaraines Dyes: White Light Electrofluorochromic Devices
Source: Molecules. 2021 Nov 11;26(22):6818. doi: 10.3390/molecules26226818 (PMC8621610; doi:10.3390/molecules26226818)
Supplement: Supplementary file 1 [file molecules-26-06818-s001.zip]

Archive with 2 entries (2 files):
- molecules-1433851-supplementary.pdf
- Video S1.rar
